# Supplementary material for: Non-Volatile Component and Antioxidant Activity: A Comparative Analysis between Litsea cubeba Branches and Leaves
Source: Molecules. 2024 Feb 8;29(4):788. doi: 10.3390/molecules29040788 (PMC10892920; doi:10.3390/molecules29040788)
Supplement: Supplementary file 1 [file molecules-29-00788-s001.zip]

Archive with 1 entries (1 files):
- molecules-2781745-supplementary.pdf
